# Supplementary material for: Exogenous Ceramide Serves as a Precursor to Endogenous Ceramide Synthesis and as a Modulator of Keratinocyte Differentiation
Source: Cells. 2022 May 25;11(11):1742. doi: 10.3390/cells11111742 (PMC9179460; doi:10.3390/cells11111742)
Supplement: Supplementary file 1 [file cells-11-01742-s001.zip]

Archive with 1 entries (1 files):
- cells-1712894-supplementary.pdf
